# Supplementary material for: Knowledge, Perceptions, and Readiness of Telepharmacy among Hospital Pharmacists in Saudi Arabia
Source: Healthcare (Basel). 2023 Apr 11;11(8):1087. doi: 10.3390/healthcare11081087 (PMC10137432; doi:10.3390/healthcare11081087)
Supplement: Supplementary file 1 [file healthcare-11-01087-s001.zip]

Archive with 1 entries (1 files):
- healthcare-2277389-supplementary.pdf
